# Supplementary material for: Human Cytomegalovirus Dysregulates Cellular Dual-Specificity Tyrosine Phosphorylation-Regulated Kinases and Sonic Hedgehog Pathway Proteins in Neural Astrocyte and Placental Models
Source: Viruses. 2024 Jun 5;16(6):918. doi: 10.3390/v16060918 (PMC11209403; doi:10.3390/v16060918)
Supplement: Supplementary file 1 [file viruses-16-00918-s001.zip]

Archive with 1 entries (1 files):
- viruses-2845532-supplementary.pdf
